# Supplementary material for: Ion Torrent and lllumina, two complementary RNA-seq platforms for constructing the holm oak (Quercus ilex) transcriptome
Source: PLoS One. 2019 Jan 16;14(1):e0210356. doi: 10.1371/journal.pone.0210356 (PMC6334949; doi:10.1371/journal.pone.0210356)
Supplement: S1 Table — (XLSX) [file pone.0210356.s001.xlsx]

## Sheet: GO biological process
Category	Number of genes
response to stress	5405
biosynthetic process	4852
anatomical structure development	4114
cellular nitrogen compound metabolic process	4073
reproduction	3472
cellular protein modification process	2658
signal transduction	2447
catabolic process	2380
transport	2202
small molecule metabolic process	2092
carbohydrate metabolic process	1825
DNA metabolic process	1671
growth	1550
lipid metabolic process	1523
cell differentiation	1485
embryo development	1246
homeostatic process	1223
translation	1217
transmembrane transport	1197
chromosome organization	1155
cell wall organization or biogenesis	1131
cell cycle	1129
vesicle-mediated transport	1002
immune system process	992
developmental maturation	935
secondary metabolic process	894
mRNA processing	813
cell morphogenesis	809
cell division	754
protein complex assembly	743
cell death	715
anatomical structure formation involved in morphogenesis	697
ribosome biogenesis	674
protein targeting	631
aging	626
cellular amino acid metabolic process	612
cofactor metabolic process	588
cytoskeleton organization	586
generation of precursor metabolites and energy	582
cellular component assembly	579
photosynthesis	569
sulfur compound metabolic process	559
mitochondrion organization	538
protein folding	527
membrane organization	521
mitotic nuclear division	505
cell proliferation	469
chromosome segregation	429
ribonucleoprotein complex assembly	427
symbiosis, encompassing mutualism through parasitism	412
nucleocytoplasmic transport	405
vacuolar transport	380
tRNA metabolic process	369
autophagy	312
nucleobase-containing compound catabolic process	309
cell-cell signaling	277
extracellular matrix organization	261
protein maturation	209
pigmentation	146
macromolecular complex assembly	141
nitrogen cycle metabolic process	119
cell motility	111
locomotion	111
cytoskeleton-dependent intracellular transport	106
cell adhesion	95
plasma membrane organization	93
circulatory system process	73
cell junction organization	67
neurological system process	65
transposition	35
	71919

## Sheet: GO molecular function
Category	Number of genes
ion binding	6336
kinase activity	3875
DNA binding	2841
oxidoreductase activity	2841
transmembrane transporter activity	1966
ATPase activity	1540
RNA binding	1500
transferase activity, transferring glycosyl groups	1471
peptidase activity	1275
nucleic acid binding transcription factor activity	1187
ligase activity	1183
phosphatase activity	1056
hydrolase activity, acting on glycosyl bonds	863
nucleotidyltransferase activity	862
enzyme binding	834
nuclease activity	831
transferase activity, transferring acyl groups	793
structural constituent of ribosome	782
methyltransferase activity	744
lyase activity	725
enzyme regulator activity	614
translation factor activity, RNA binding	562
isomerase activity	550
helicase activity	538
signal transducer activity	538
lipid binding	466
GTPase activity	395
cytoskeletal protein binding	372
transcription factor activity, protein binding	293
transferase activity, transferring alkyl or aryl (other than methyl) groups	279
structural molecule activity	252
transcription factor binding	241
rRNA binding	240
hydrolase activity, acting on carbon-nitrogen (but not peptide) bonds	217
mRNA binding	217
protein transporter activity	152
unfolded protein binding	141
histone binding	126
ubiquitin-like protein binding	125
protein binding, bridging	38
	39861

## Sheet: GO cellular component
Category	Number of genes
nucleus	5515
plastid	4469
plasma membrane	3943
cytosol	3741
cytoplasm	3224
protein complex	2851
mitochondrion	2444
intracellular	2412
vacuole	2341
extracellular region	2019
Golgi apparatus	1980
cell wall	1663
endoplasmic reticulum	1563
organelle	1396
nucleoplasm	1160
endosome	1069
nucleolus	1024
thylakoid	1015
ribosome	881
cytoskeleton	869
cell	804
cytoplasmic, membrane-bounded vesicle	615
chromosome	565
peroxisome	537
nuclear chromosome	508
microtubule organizing center	321
nuclear envelope	317
extracellular space	289
lipid particle	275
lysosome	227
cilium	131
proteinaceous extracellular matrix	45
cytoplasmic chromosome	34
external encapsulating structure	9
	50256

## Sheet: Uniprot biological process
Category	Number of genes
Plant defense	2706
Transport	2263
Transcription	1750
Stress response	983
Ubl conjugation pathway	894
Lipid metabolism	667
Cell wall biogenesis/degradation	616
Protein biosynthesis	598
mRNA processing	571
Cell cycle	506
Auxin signaling pathway	461
Differentiation	340
Abscisic acid signaling pathway	338
Carbohydrate metabolism	324
Ethylene signaling pathway	299
Flowering	295
DNA damage	274
Amino-acid biosynthesis	251
Growth regulation	232
Meiosis	225
Photosynthesis	189
DNA replication	169
rRNA processing	166
RNA-mediated gene silencing	156
Translation regulation	148
Hydrogen peroxide	147
Biological rhythms	140
Glycolysis	138
Host-virus interaction	130
Detoxification	124
Ribosome biogenesis	123
Brassinosteroid signaling pathway	120
Immunity	119
tRNA processing	111
Apoptosis	99
Lignin degradation	98
Flavonoid biosynthesis	95
Alkaloid metabolism	92
DNA recombination	89
Autophagy	86
Jasmonic acid signaling pathway	79
Fruit ripening	78
Fertilization	75
Phytochrome signaling pathway	70
Tricarboxylic acid cycle	65
Gibberellin signaling pathway	61
Cytokinin signaling pathway	59
Nodulation	58
Lignin biosynthesis	57
Nitrate assimilation	57
Chromosome partition	56
Endocytosis	56
One-carbon metabolism	53
Photorespiration	53
Cell shape	51
Cellulose biosynthesis	50
Isoprene biosynthesis	49
Two-component regulatory system	48
Nonsense-mediated mRNA decay	47
Chlorophyll biosynthesis	44
Neurogenesis	44
Porphyrin biosynthesis	40
Sensory transduction	39
ATP synthesis	38
Phenylpropanoid metabolism	38
Calvin cycle	37
Carotenoid biosynthesis	35
Germination	35
Starch biosynthesis	34
Pyrimidine biosynthesis	32
Auxin biosynthesis	31
Purine biosynthesis	31
Cilium biogenesis/degradation	30
Peroxisome biogenesis	30
Wnt signaling pathway	29
Glyoxylate bypass	28
Ascorbate biosynthesis	27
Pentose shunt	26
Exocytosis	24
Gluconeogenesis	24
Carbon dioxide fixation	23
Karyogamy	23
Ethylene biosynthesis	22
Folate biosynthesis	22
Glycolate pathway	22
Glycerol metabolism	21
Glycogen biosynthesis	21
Purine metabolism	21
Virulence	21
Abscisic acid biosynthesis	20
Branched-chain amino acid catabolism	19
Cell adhesion	19
Cytokinin biosynthesis	19
Herbicide resistance	19
Nucleotide metabolism	19
Spermidine biosynthesis	19
Heme biosynthesis	18
Nitrogen fixation	18
Polyamine biosynthesis	18
Pyridine nucleotide biosynthesis	18
Viral RNA replication	18
DNA condensation	16
Molybdenum cofactor biosynthesis	16
Phagocytosis	16
Nucleotide biosynthesis	15
Peptidoglycan synthesis	14
DNA synthesis	13
Myogenesis	13
Sporulation	13
Ubiquinone biosynthesis	13
Cytochrome c-type biogenesis	12
GPI-anchor biosynthesis	12
Riboflavin biosynthesis	12
Thiamine biosynthesis	12
Chlorophyll catabolism	11
Notch signaling pathway	10
Antibiotic resistance	9
Behavior	9
Coenzyme A biosynthesis	9
Conjugation	9
Chemotaxis	8
Diaminopimelate biosynthesis	8
Putrescine biosynthesis	8
Angiogenesis	7
Biotin biosynthesis	7
Phenylalanine catabolism	7
Purine salvage	7
Tyrosine catabolism	7
Unfolded protein response	7
Antiviral defense	6
DNA excision	6
Gluconate utilization	6
Plasminogen activation	6
Gastrulation	5
Hypusine biosynthesis	5
Iron storage	5
Lipopolysaccharide biosynthesis	5
Self-incompatibility	5
Taxol biosynthesis	5
Inositol biosynthesis	4
Menaquinone biosynthesis	4
Nickel insertion	4
Pantothenate biosynthesis	4
Competence	3
Glutathione biosynthesis	3
Inflammatory response	3
Proline metabolism	3
Pyridoxine biosynthesis	3
Tetrahydrobiopterin biosynthesis	3
Arginine metabolism	2
Catecholamine biosynthesis	2
cGMP biosynthesis	2
Cobalamin biosynthesis	2
Collagen degradation	2
Melanin biosynthesis	2
Queuosine biosynthesis	2
Transposition	2
Antibiotic biosynthesis	1
Biomineralization	1
Erythrocyte maturation	1
Hypersensitive response elicitation	1
Intron homing	1
Leukotriene biosynthesis	1
Maltose metabolism	1
Methanol utilization	1
Necrosis	1
Pheromone response	1

## Sheet: Uniprot pathways
Category	Number of genes
Protein modification	771
Glycan metabolism	285
Lipid metabolism	226
Amino-acid biosynthesis	214
Carbohydrate degradation	174
Cofactor biosynthesis	139
Secondary metabolite biosynthesis	131
Pigment biosynthesis	105
Metabolic intermediate biosynthesis	101
Alkaloid biosynthesis	81
Glycan biosynthesis	74
Porphyrin-containing compound metabolism	69
Phospholipid metabolism	64
Aromatic compound metabolism	61
Purine metabolism	61
Carbohydrate metabolism	58
Plant hormone biosynthesis	53
Amino-acid degradation	52
Carbohydrate biosynthesis	52
Pyrimidine metabolism	52
Photosynthesis	51
Nucleotide-sugar biosynthesis	39
One-carbon metabolism	37
Phytoalexin biosynthesis	34
Amine and polyamine biosynthesis	28
Isoprenoid biosynthesis	27
Polyol metabolism	27
Steroid biosynthesis	23
Protein biosynthesis	22
tRNA modification	22
Flavonoid metabolism	21
Glycolipid biosynthesis	21
Sulfur metabolism	18
Carotenoid biosynthesis	17
Energy metabolism	17
Plant hormone metabolism	16
Alkene biosynthesis	15
Cell wall biogenesis	15
Terpene metabolism	15
Secondary metabolite metabolism	11
Cofactor metabolism	10
Genetic information processing	10
Phenylpropanoid metabolism	10
Plant hormone degradation	9
Alcohol metabolism	8
Glycerolipid metabolism	8
Aminoacyl-tRNA biosynthesis	7
Membrane lipid metabolism	7
Protein degradation	7
Steroid metabolism	7
Amine and polyamine degradation	6
Carbohydrate acid metabolism	6
Nitrogen metabolism	6
Bacterial outer membrane biogenesis	5
Cofactor degradation	5
Siderophore biosynthesis	5
Fermentation	4
Organic acid metabolism	4
Glycan degradation	3
Catecholamine biosynthesis	2
Metabolic intermediate metabolism	2
Signal transduction	2
Xenobiotic degradation	2
Antibiotic biosynthesis	1
Glycolipid metabolism	1
Metabolic intermediate degradation	1
Quinol/quinone metabolism	1

## Sheet: Uniprot Cellular component
Category	Number of genes
Membrane	9405
Nucleus	4174
Plastid	2368
Cytoplasm	2102
Mitochondrion	1290
Secreted	1246
Endoplasmic reticulum	912
Golgi apparatus	828
Vacuole	631
Endosome	431
Thylakoid	421
Microtubule	389
Apoplast	359
Chromosome	325
Cytoplasmic vesicle	295
Peroxisome	286
Spliceosome	264
Virion	247
DNA-directed RNA polymerase	183
Nucleomorph	182
Proteasome	160
Photosystem II	97
Centromere	89
Photosystem I	81
Cell junction	77
Cell projection	69
Lysosome	63
Glyoxysome	53
Kinetochore	41
Lipid droplet	39
Exosome	13
Signalosome	11
Sarcoplasmic reticulum	9
Signal recognition particle	8
Primosome	6
Phycobilisome	4
Reaction center	4
Amyloid	3
Dynein	3
Hydrogenosome	2
Host thylakoid	1
Intermediate filament	1
Periplasm	1
