# Supplementary material for: Ion Torrent and lllumina, two complementary RNA-seq platforms for constructing the holm oak (Quercus ilex) transcriptome
Source: PLoS One. 2019 Jan 16;14(1):e0210356. doi: 10.1371/journal.pone.0210356 (PMC6334949; doi:10.1371/journal.pone.0210356)
Supplement: S2 Table — (XLSX) [file pone.0210356.s002.xlsx]

## Sheet: Hoja1
	Contig	Abbreviation	Gene name	EC (enzyme code)
1	contig-979000008 3392 nucleotides	Bpm	BPM
2	contig-353000018 777 nucleotides	At3g62550	Drought responsive ATP-binding motif containing protein
3	contig-1011000013 1004 nucleotides	dreb5	Drought responsive element binding protein 5
4	contig-2325000001 254 nucleotides		Drought-induced protein RDI
5	contig-3433000005 2020 nucleotides	drs1	Drought-sensitive 1 protein
6	contig-4664000006 165 nucleotides	drs1	Drought-sensitive 1 protein
7	contig-2620000008 541 nucleotides	drs1	Drought-sensitive 1 protein
8	contig-3127000017 311 nucleotides	drs1	Drought-sensitive 1 protein
9	contig-2048000018 188 nucleotides	drs1	Drought-sensitive 1 protein
10	contig-1259000000 713 nucleotides	GT1	Glycosyltransferase	2.4.1.-;2.4.1.115;2.4.1.91
11	contig-358000003 982 nucleotides	GT1	Glycosyltransferase	2.4.1.-;2.4.1.115;2.4.1.91
12	contig-5911000001 363 nucleotides	NAC13	NAC domain class transcription factor	1.11.1.7
13	contig-697000019 476 nucleotides	NAC014	NAC domain-containing protein 14	1.11.1.7
14	contig-1355000000 905 nucleotides	NAC078	NAC domain-containing protein 78
15	contig-4348000005 2139 nucleotides	NAC078	NAC domain-containing protein 78
16	contig-387000013 2144 nucleotides	NAC078	NAC domain-containing protein 78
17	contig-78000018 1660 nucleotides	NAC078	NAC domain-containing protein 78
18	contig-913000020 835 nucleotides	AIF	NAC domain-containing protein 78
19	contig-4894000021 2861 nucleotides	AIF	NAC domain-containing protein 78	4.6.1.1
20	contig-7000004 2265 nucleotides	NAC082	NAC domain-containing protein 82
21	contig-1821000015 1413 nucleotides	NAC082	NAC domain-containing protein 82
22	contig-1106000014 1349 nucleotides	NAC086	NAC domain-containing protein 86	1.11.1.7
23	contig-31000005 2326 nucleotides	NAC1	NAC transcription factor
24	contig-1858000008 962 nucleotides	NTL5	NAC transcription factor NTL5	1.11.1.7
25	contig-145000010 1102 nucleotides	NAM	No apical meristem	1.11.1.7
26	contig-1767000010 713 nucleotides	Os05g0109600	Os05g0109600 protein
27	contig-309000003 2259 nucleotides	pal	Phenylalanine ammonia-lyase	4.3.1.25;2.3.3.10;4.3.1.24
28	contig-2870000003 2444 nucleotides	PAL	Phenylalanine ammonia-lyase	4.3.1.25;2.3.3.10;4.3.1.24
29	contig-76000010 2480 nucleotides	PAL	Phenylalanine ammonia-lyase	4.3.1.25;2.3.3.10;4.3.1.24
30	contig-998000021 1060 nucleotides	PXG4	Probable peroxygenase 4	1.11.2.3
31	contig-497000001 727 nucleotides	NTL9	Protein NTM1-like 9	1.11.1.7
32	contig-550000008 468 nucleotides	NTL9	Protein NTM1-like 9	1.11.1.7
33	contig-958000017 1603 nucleotides	APUM2	Pumilio homolog 2
34	contig-184000017 3703 nucleotides	APUM5	Pumilio homolog 5
35	contig-105000001 3222 nucleotides	Bpm	Pumilio isogeny 2
36	contig-230000002 1757 nucleotides	puf2	Pumilio isogeny 2
37	contig-320000002 827 nucleotides	Bpm	Pumilio isogeny 2
38	contig-5371000018 960 nucleotides	puf2	Pumilio isogeny 2
39	contig-530000005 359 nucleotides	DICP	Putative drought-inducible cysteine proteinase	3.4.22.-;3.4.22.16
40	contig-5468000021 127 nucleotides	NAC1	Putative membrane bound NAC transcription factor 1
41	contig-5244000005 428 nucleotides	NAC77	Putative NAC domain class transcription factor
42	contig-462000003 515 nucleotides	TCTP	Translationally-controlled tumor protein homolog
43	contig-352000007 1029 nucleotides	TCTP	Translationally-controlled tumor protein homolog	2.5.1.47
44	contig-244000018 588 nucleotides	TCTP	Translationally-controlled tumor protein homolog	2.5.1.47
45	contig-882000010 1664 nucleotides	UGT71K1	UDP-glycosyltransferase 71K1	2.4.1.-;2.4.1.115;2.4.1.91
46	contig-3991000016 1440 nucleotides	UGT71K1	UDP-glycosyltransferase 71K1	2.4.1.-;2.4.1.115;2.4.1.91
