# Supplementary material for: Ion Torrent and lllumina, two complementary RNA-seq platforms for constructing the holm oak (Quercus ilex) transcriptome
Source: PLoS One. 2019 Jan 16;14(1):e0210356. doi: 10.1371/journal.pone.0210356 (PMC6334949; doi:10.1371/journal.pone.0210356)
Supplement: S3 Table — (XLSX) [file pone.0210356.s003.xlsx]

## Sheet: biological process
	hybrid	iluray	ilutry	miraion	miratrim	rayion	triion	Partial hybrid
response to stress	93	101	74	55	160	97	156	109
biosynthetic process	84	111	70	69	164	104	135	99
anatomical structure development	64	88	62	53	136	106	110	88
cellular nitrogen compound metabolic process	64	97	52	54	151	100	100	87
reproduction	56	68	56	50	110	80	93	62
cellular protein modification process	40	48	46	38	79	63	86	46
catabolic process	26	41	26	34	93	60	82	41
small molecule metabolic process	32	52	28	37	80	40	75	35
signal transduction	40	50	37	30	84	56	71	47
transport	28	39	33	61	69	61	61	48
translation	22	19	9	28	52	31	52	16
carbohydrate metabolic process	29	47	11	30	67	51	48	29
DNA metabolic process	20	32	31	22	53	28	47	31
vesicle-mediated transport	17	19	9	29	52	28	45	16
lipid metabolic process	19	29	19	27	47	35	39	43
cell differentiation	23	39	18	22	41	32	38	35
embryo development	18	23	12	25	31	33	36	22
transmembrane transport	18	21	17	18	39	32	36	24
growth	26	37	18	28	57	37	34	28
chromosome organization	16	23	17	24	41	38	33	22
homeostatic process	23	24	19	15	49	27	33	24
cell cycle	23	25	15	18	40	38	32	18
ribosome biogenesis	8	13	5	14	28	17	32	6
protein targeting	6	15	5	14	30	25	30	3
cell division	18	15	11	16	35	26	27	17
cell wall organization or biogenesis	17	19	13	11	40	33	26	21
protein complex assembly	14	11	8	9	32	18	26	13
cellular amino acid metabolic process	12	15	4	10	31	9	24	9
generation of precursor metabolites and energy	11	14	6	14	26	18	24	9
secondary metabolic process	10	14	7	10	24	18	24	14
aging	10	17	9	8	17	21	23	15
cofactor metabolic process	7	7	6	12	26	16	22	9
photosynthesis	12	9	16	8	21	12	22	10
immune system process	14	12	10	9	17	17	21	23
cell proliferation	9	9	5	7	18	12	20	6
membrane organization	15	17	7	10	20	21	20	8
cell death	11	23	7	10	19	17	19	9
nucleocytoplasmic transport	4	12	7	10	16	15	19	7
mRNA processing	13	17	10	17	34	28	18	14
sulfur compound metabolic process	11	14	5	4	17	9	18	7
cellular component assembly	14	15	9	11	23	21	17	12
developmental maturation	13	19	14	10	22	24	17	20
cell morphogenesis	11	22	6	13	31	21	16	16
cytoskeleton organization	12	7	6	11	24	20	16	12
nucleobase-containing compound catabolic process	9	3	3	11	15	9	16	7
protein folding	5	11	7	6	30	9	16	14
ribonucleoprotein complex assembly	5	11	6	14	19	12	16	10
vacuolar transport	3	8	4	9	24	14	16	8
mitochondrion organization	14	16	5	8	24	17	15	7
anatomical structure formation involved in morphogenesis	12	15	14	9	22	20	14	14
mitotic nuclear division	9	7	6	11	13	16	12	12
symbiosis, encompassing mutualism through parasitism	4	8	6	5	18	13	12	8
autophagy	8	10	3	7	19	9	11	10
chromosome segregation	7	10	4	9	17	9	11	9
protein maturation	2	5	1	2	15	9	11	4
tRNA metabolic process	8	9	1	5	17	11	11	4
cell-cell signaling	5	10	1	5	11	8	10	4
extracellular matrix organization	4	6	4	2	7	10	8	8
cell motility	3	7	0	1	6	3	6	3
cell adhesion	1	4	0	1	3	0	5	1
macromolecular complex assembly	2	2	2	2	5	4	5	2
nitrogen cycle metabolic process	2	4	1	2	1	2	4	1
cytoskeleton-dependent intracellular transport	0	4	2	0	4	5	3	1
pigmentation	1	5	1	1	3	8	3	3
locomotion	1	1	1	1	3	1	2	1
neurological system process	0	2	0	1	0	1	2	1
plasma membrane organization	0	2	0	4	3	4	2	3
transposition	0	0	0	0	0	1	2	2
cell junction organization	3	1	0	0	4	4	1	1
circulatory system process	2	2	1	1	3	2	1	4

## Sheet: molecular function
	hybrid	iluray	ilutry	miraion	miratrim	rayion	triion	partial hybrid
ion binding	106	115	105	92	192	134	152	95
DNA binding	40	65	42	34	98	64	66	60
kinase activity	63	63	60	60	98	81	99	72
oxidoreductase activity	33	40	36	51	91	62	79	52
transmembrane transporter activity	24	37	24	37	61	43	55	46
ATPase activity	33	39	29	32	58	41	41	24
RNA binding	34	21	17	23	52	48	51	22
peptidase activity	10	30	28	16	49	39	48	26
ligase activity	19	23	18	22	47	27	46	24
transferase activity, transferring glycosyl groups	24	32	14	31	47	37	34	30
nuclease activity	16	12	10	7	35	12	24	16
helicase activity	14	11	8	12	33	17	19	7
phosphatase activity	20	16	12	12	33	22	31	19
structural constituent of ribosome	14	14	6	14	33	16	39	12
nucleic acid binding transcription factor activity	14	26	13	11	32	25	24	27
lyase activity	13	15	6	13	27	14	30	14
nucleotidyltransferase activity	21	15	10	7	27	16	29	14
enzyme regulator activity	15	21	4	7	25	14	24	11
isomerase activity	10	15	1	11	25	12	21	12
hydrolase activity, acting on glycosyl bonds	11	23	8	12	23	24	18	16
translation factor activity, RNA binding	7	11	5	7	23	12	15	7
enzyme binding	13	19	13	6	22	19	33	16
cytoskeletal protein binding	8	10	1	7	21	11	7	7
lipid binding	9	13	2	6	21	10	15	14
GTPase activity	4	8	4	12	17	15	21	5
signal transducer activity	8	7	9	9	17	11	11	9
transferase activity, transferring acyl groups	18	14	7	14	16	18	21	13
methyltransferase activity	5	19	16	15	15	25	21	11
structural molecule activity	1	4	2	8	14	10	6	3
mRNA binding	2	3	4	10	11	4	5	2
unfolded protein binding	2	4	1	0	11	1	2	3
hydrolase activity, acting on carbon-nitrogen (but not peptide) bonds	3	3	2	3	10	2	3	9
transferase activity, transferring alkyl or aryl (other than methyl) groups	2	8	1	5	8	6	17	6
protein transporter activity	1	3	2	7	6	3	8	2
rRNA binding	5	5	2	3	5	5	10	4
transcription factor activity, protein binding	4	2	2	2	5	5	11	4
transcription factor binding	3	5	3	3	5	5	5	5
ubiquitin-like protein binding	2	3	1	5	4	4	6	2
protein binding, bridging	0	0	0	0	2	0	1	0
histone binding	3	2	3	1	1	7	3	4

## Sheet: cellular component
	hybrid	iluray	ilutry	miraion	miratrim	rayion	triion	partial hybrid
nucleus	83	120	75	80	187	141	165	109
plastid	66	86	70	79	168	130	145	83
cytosol	51	67	28	64	153	94	128	55
cytoplasm	45	64	40	66	135	79	117	58
plasma membrane	65	66	56	46	112	83	104	81
protein complex	54	79	32	69	111	74	104	58
mitochondrion	38	51	37	46	99	64	74	34
vacuole	29	53	19	40	97	63	85	46
intracellular	42	49	29	46	94	57	90	40
Golgi apparatus	27	43	24	41	88	48	71	38
extracellular region	32	41	20	15	74	46	55	31
cell wall	27	20	18	16	60	45	44	22
endoplasmic reticulum	26	23	20	23	56	47	52	36
endosome	15	21	13	23	50	27	35	18
nucleoplasm	22	29	15	20	47	29	42	23
nucleolus	21	21	10	15	43	26	35	16
organelle	29	33	18	17	42	35	47	18
cell	15	14	8	7	38	15	20	16
cytoskeleton	17	13	8	12	34	26	22	16
ribosome	17	16	7	12	34	19	40	12
thylakoid	16	17	18	19	34	29	48	16
cytoplasmic, membrane-bounded vesicle	8	13	4	16	30	19	22	11
chromosome	6	10	4	12	20	15	18	6
peroxisome	10	6	4	8	20	21	23	6
nuclear chromosome	10	17	6	10	18	15	11	11
nuclear envelope	2	3	4	6	17	11	16	6
extracellular space	6	10	2	3	16	10	9	5
lysosome	2	4	2		11	12	4	3
microtubule organizing center	7	12	1	4	10	11	8	3
lipid particle	6	5	3	1	6	5	5	6
cilium	2	4	0	1	2	3	7	4
cytoplasmic chromosome	1	0	0	0	2	1	2	2
proteinaceous extracellular matrix	0	1	0	0	1	1	2	1

## Sheet: summary
#Annotation summary	hybrid	iluray	ilutry	miraion	miratrim	rayion	triion	partial hybrid
Number of query sequences:	2000	2000	2000	2000	2000	2000	2000	2000
With Annotations	520	669	459	586	1133	789	984	644
With GENENAME	477	606	420	503	1041	743	902	586
With DESCRIPTION	495	643	437	554	1085	761	935	621
With ENZYME	267	308	225	264	539	411	474	312
With GO	510	658	450	568	1116	782	958	633
With KEYWORD	495	637	432	540	1094	759	956	620
With PATHWAY	46	62	37	44	111	81	106	62
Annotator a1	0	0	0	0	0	0	0	0
Annotator a2	0	0	0	0	0	0	0	0
Annotator a3	80	128	90	252	232	121	203	123
Annotator a12	16	11	20	19	25	26	28	14
Annotator a123	424	530	349	315	876	642	753	507
